# Supplementary material for: Comparative transcriptome analyses of immune responses to LPS in peripheral blood mononuclear cells from the giant panda, human, mouse, and monkey
Source: Front Genet. 2023 Jan 6;13:1053655. doi: 10.3389/fgene.2022.1053655 (PMC9852843; doi:10.3389/fgene.2022.1053655)
Supplement: Supplementary file 4 [file Table1.XLSX]

## Sheet: Sheet2
Transcriptome analyses of selected genes among four species
	Human（LPS stimulation vs Un-stimulation）		Giant panda（LPS stimulation vs Un-stimulation）		Monkeys（LPS stimulation vs Un-stimulation）		Mice（LPS stimulation vs Un-stimulation）
Gene name	log2FoldChange	Pvalue	log2FoldChange	Pvalue	log2FoldChange	Pvalue	log2FoldChange	Pvalue
IL1A	12.2577	4.74223e-34	6.58915	3.18e-181	7.45771	0.011799	6.03633	5.83991e-215
IL1B	9.68788	3.27349e-32	10.2254	2.31e-182	5.92616	3.68189e-22	4.67366	0
IL2	3.03878	0.0868607	NON	NON	-0.467206	0.64221	-2.45816	0.157055
IL3	0.950886	0.341081	NON	NON	0.106906	0.955283	NON	NON
IL4	-0.419529	0.868539	1.39341	0.21826	2.29737	0.189265	-3.88328	4.77202e-08
IL5	1.28126	0.0397944	0.1846	0.556793	0.172436	0.910316	0.666667	0.526034
IL6	11.1588	3.09885e-299	11.0115	1.5e-28	5.70777	0.757047	3.9958	1.09253e-47
IL7	1.793	0.000152084	3.43937	1.95e-20	1.59791	6.82065e-05	-4.25857	7.38281e-06
IL9	NON	NON	4.49698	1.76e-06	NON	NON	NON	NON
IL10	6.41147	3.861e-13	5.51317	4.99e-10	2.7014	2.46645e-09	6.25673	1.36012e-104
IL11	4.84761	4.295e-09	1.39203	0.0653071	1.22549	0.952599	0.878004	0.189723
IL12A	2.80621	1.12754e-12	1.26349	0.00281338	1.35645	0.613832	-1.02882	0.00169238
IL12B	3.64305	0.000236457	1.36202	0.0397479	4.03014	0.000458726	2.16327	0.0782042
IL17A	NON	NON	4.12603	0.039973	2.0894	0.104838	0.116954	0.867057
IL17C	1.00995	0.235965	-1.33529	0.272234	NON	NON	0.325974	0.533768
IL17B	-2.17016	0.0454802	NON	NON	0.202881	0.813513	NON	NON
IL18	0.319102	0.209701	-1.74386	5.54e-05	0.137624	0.622747	-2.54776	1.75181e-19
IL22	3.02852	0.00305666	4.20495	0.00583845	2.62237	0.153664	0.267535	0.749897
IL23A	2.76589	8.36e-35	-0.160981	0.645748	3.77937	8.67e-19	0.467005	0.908726
IL33	-1.22969	0.394619	8.83207	2.76e-12	-0.699648	0.500103	3.48348	0.0680183
IFNG	7.83321	1.15468e-184	3.60356	4.07e-05	-0.0233701	0.502233	-1.76897	1.74818e-07
IFNB1	5.33365	1.44501e-09	4.23121	5.8e-06	0.762796	0.648143	-0.862712	0.434434
ISG15	5.97631	3.48543e-19	5.8658	6.19e-09	3.48364	0.000157937	-1.09213	6.87578e-11
CCL2	7.35903	2.93e-23	NON	NON	3.33103	0.764513	-6.75672	1.36e-08
CCL22	10.3232	2.44172e-27	13.1115	5.53e-13	5.93915	2.31457e-23	5.91319	7.27551e-120
CCL3	9.57937	6.03026e-239	NON	NON	5.17953	0.000119028	1.90116	2.38731e-38
CXCL8	12.2201	0	5.86048	2.2e-67	5.46598	0.016546	NON	NON
CD80	3.58241	4.40748e-09	4.12102	4.91e-49	2.4315	8.73673e-07	1.25881	1.22e-13
CD86	0.178319	0.444484	0.631569	0.0141956	0.978021	0.00928525	3.51241	2.01e-139
CD40	1.87976	3.91e-12	2.51176	1.66e-22	1.17684	0.008515	2.07921	2.7e-55
Cd40lg	-0.439512	0.405464	0.107268	0.599081	-0.592644	0.170763	-2.48924	3.5e-37
NFKB1	3.9561	1.43744e-121	2.61506	1.44689e-43	3.22816	1.56289e-31	1.35623	3.34e-31
NFKB2	3.41926	1.73535e-59	1.12459	4.17817e-07	NON	NON	1.85487	1.04798e-72
MYD88	-2.02183	1.01e-07	1.28938	1.4e-08	-0.31912	0.336012	0.279544	0.000274612
TNF	5.89454	2.65e-47	1.10383	0.0017538	NON	NON	4.86659	1.11e-188
IRF3	-0.460978	0.0056611	0.0694715	0.842547	-0.861918	0.00377207	0.807933	9.08e-24
